# Supplementary material for: Epidemiological and genomic characteristics of Acinetobacter baumannii from different infection sites using comparative genomics
Source: BMC Genomics. 2021 Jul 12;22:530. doi: 10.1186/s12864-021-07842-5 (PMC8272988; doi:10.1186/s12864-021-07842-5)
Supplement: Supplementary file 2 — Additional file 2: [file 12864_2021_7842_MOESM2_ESM.xlsx]

## Sheet: Sheet1
Isolate ID	Total contigs	Total length (bp)	Average length (bp)	Longest contig (bp)	N50 length	GC (%)	Sequencing depth	Sequencing data size (G)
020111	53	3982984	75150	461698	165101	38.82	728.058	2.7
020411	39	3900040	100001	606554	195129	38.94	322.235	1.17
030111	40	4038115	100952	1063265	178634	38.99	311.172	1.17
030141	36	4036739	112131	588975	205059	38.98	273.995	1.03
030211	42	4037314	96126	823257	192309	38.99	305.933	1.15
030231	38	4036684	106228	923941	245715	38.98	284.654	1.07
050111	37	4132570	111691	600762	258978	38.92	249.502	0.96
050211	41	4132397	100790	433255	291999	38.93	319.696	1.23
050411	26	4073361	156667	1070060	447520	38.95	303.143	1.15
050711	38	4174424	109853	718019	269527	38.95	324.017	1.26
051211	42	4175180	99409	578994	215781	38.96	385.757	1.5
070211	33	3909970	118483	493067	271337	38.96	389.948	1.42
070311	31	3855073	124357	468722	255824	38.91	286.931	1.03
070411	33	3856410	116860	456253	222355	38.9	284.073	1.02
080112	35	3852921	110083	555795	247603	38.93	273.105	0.98
080311	31	4033668	130118	677294	356078	39.04	276.835	1.04
080411	50	3999937	79998	474629	164612	38.91	383.987	1.43
080511	43	3927643	91340	426328	184697	38.83	388.281	1.42
080711	37	3927547	106149	845001	237503	38.82	273.445	1
090211	34	3942070	115943	486929	196229	38.79	296.925	1.09
090311	39	3960016	101538	356936	223378	38.79	414.689	1.53
090342	48	3947679	82243	488342	201051	38.82	407.859	1.5
090351	52	3979459	76528	649137	181319	38.8	569.384	2.11
120211	71	4299808	60560	1342398	283348	38.85	274.473	1.1
130311	35	3925901	112168	549142	291155	38.82	393.887	1.44
130411	41	4132655	100796	382624	230365	38.92	324.838	1.25
130711	27	4074974	150924	839743	313409	38.95	366.301	1.39
130811	41	4074329	99373	586199	221274	39.04	458.604	1.74
130911	48	4173974	86957	483915	175964	38.96	427.03	1.66
131111	42	4105532	97750	623062	214633	38.94	423.742	1.62
131211	51	4134250	81063	444149	165512	38.93	478.087	1.84
160058	39	3948934	101254	570569	245701	38.82	424.277	1.56
160098	44	3935843	89450	422245	194421	38.82	422.955	1.55
160152	47	3986514	84819	464038	206918	38.84	412.299	1.53
161381	43	3913064	91001	467098	206905	38.94	414.439	1.51
161382	38	3913966	102999	536302	253589	38.94	395.129	1.44
161600	50	4022167	80443	704641	254512	38.96	427.122	1.6
161636	45	3943435	87631	500064	220399	38.81	446.649	1.64
161988	38	4066994	107026	562992	271901	38.95	406.643	1.54
162456	45	3949346	87763	412785	194243	38.83	415.536	1.6
162487	44	4030846	91610	672947	190896	38.85	462.36	1.7
162912	100	3829399	38293	321349	78409	39.05	428.905	1.61
163001	39	3862228	99031	486202	277031	38.92	446.239	1.59
163453	38	4019314	105771	494326	364933	38.85	456.021	1.64
163560	37	3897993	105351	649758	213605	38.86	470.234	1.76
163561	40	3899275	97481	696082	169221	38.86	509.627	1.85
163563	43	3964520	92198	474806	194243	38.84	479.198	1.74
170340	55	3978862	72342	535621	177221	38.78	501.054	1.85
170428	46	3971825	86344	498913	214630	38.96	402.26	1.49
170714	92	3707901	40303	341076	82430	39.08	500.265	1.85
170876	16	3852675	240792	1403164	1287648	38.75	489.264	1.69
171938	53	3733317	70439	485619	149947	39.1	298.212	1.07
172188	55	3688006	67054	355120	178432	38.87	296.361	1.03
172286	40	3962958	99073	474599	220483	38.88	343.603	1.18
172315	34	3998683	117608	460118	355858	38.81	363.214	1.34
172830	73	3698629	50666	553315	114237	38.99	316.913	1.18
172985	51	4016635	78757	532062	178301	38.97	351.548	1.21
173005	39	3936834	100944	633766	184041	38.95	291.494	1.09
173011	76	3567331	46938	300746	94763	38.91	308.274	1.13
173189	34	3966583	116664	424917	253187	38.79	391.828	1.3
173329	41	4076694	99431	595424	236872	38.86	338.292	1.25
173625	42	4082174	97194	598789	202597	38.86	331.878	1.26
173762	72	3775599	52438	788694	161426	38.88	334.2	1.27
173876	26	3948802	151877	688307	336169	39.02	318.784	1.12
Average	47.7273	3.91356e+06	92454.1	548680	241369	38.897	307.201	1.13
