# Supplementary material for: Epidemiological and genomic characteristics of Acinetobacter baumannii from different infection sites using comparative genomics
Source: BMC Genomics. 2021 Jul 12;22:530. doi: 10.1186/s12864-021-07842-5 (PMC8272988; doi:10.1186/s12864-021-07842-5)
Supplement: Supplementary file 4 — Additional file 4: [file 12864_2021_7842_MOESM4_ESM.xlsx]

## Sheet: HAP
Isolate ID	Feature ID	Start	Stop	Strand	Function
030111	fig|470.11109.peg.1	681	1	-	AAA+ ATPase superfamily protein YifB/ComM, associated with DNA recombination
030111	fig|470.11109.peg.2	1899	721	-	Tetracycline resistance, MFS efflux pump => Tet(B)
030111	fig|470.11109.peg.3	2029	2652	+	Tetracycline resistance regulatory protein TetR
030111	fig|470.11109.peg.4	3034	2630	-	Transcriptional regulator, ArsR family
030111	fig|470.11109.repeat.1	3333	3674	+	repeat region
030111	fig|470.11109.peg.5	3488	4183	+	FIGfam050825
030111	fig|470.11109.repeat.2	3686	3926	+	repeat region
030111	fig|470.11109.peg.6	4184	6094	+	TniA putative transposase
030111	fig|470.11109.peg.7	6099	7019	+	TniB NTP-binding protein
030111	fig|470.11109.peg.8	7049	8164	+	Mll9366 protein
030111	fig|470.11109.peg.9	8142	9560	+	FIGfam110555
030111	fig|470.11109.peg.10	9532	9684	+	FIGfam110555
030111	fig|470.11109.peg.11	9950	9831	-	hypothetical protein
030111	fig|470.11109.peg.12	10430	10059	-	hypothetical protein
030111	fig|470.11109.peg.13	10802	10503	-	hypothetical protein
030111	fig|470.11109.peg.14	11721	10870	-	UspA-related nucleotide-binding protein
030111	fig|470.11109.peg.15	13221	11734	-	Sulfate permease
030111	fig|470.11109.peg.16	15312	13516	-	hypothetical protein
030111	fig|470.11109.peg.17	16180	15599	-	hypothetical protein
030111	fig|470.11109.peg.18	17364	16201	-	FinQ
030111	fig|470.11109.peg.19	18951	17449	-	Predicted kinase
030111	fig|470.11109.peg.20	19191	18952	-	hypothetical protein
030111	fig|470.11109.peg.21	19280	20212	+	Site-specific tyrosine recombinase XerC
030111	fig|470.11109.peg.22	20419	20736	+	hypothetical protein
030111	fig|470.11109.peg.23	20782	21138	+	hypothetical protein
030111	fig|470.11109.peg.24	21192	21461	+	hypothetical protein
030111	fig|470.11109.peg.25	21648	21526	-	hypothetical protein
030111	fig|470.11109.repeat.3	21618	21959	+	repeat region
030111	fig|470.11109.peg.26	21773	22240	+	FIGfam050825
030111	fig|470.11109.repeat.4	21986	22226	+	repeat region
030111	fig|470.11109.peg.27	22471	24381	+	TniA putative transposase
030111	fig|470.11109.peg.28	24386	24556	+	TniB NTP-binding protein
030111	fig|470.11109.peg.29	26414	24921	-	Mobile element protein IS91 family transposase
030111	fig|470.11109.peg.30	26849	26625	-	hypothetical protein
030111	fig|470.11109.peg.31	27805	26969	-	Aminoglycoside 6-phosphotransferase (EC 2.7.1.72) => APH(6)-Ic/APH(6)-Id
030111	fig|470.11109.peg.32	28650	27805	-	Aminoglycoside 3''-phosphotransferase (EC 2.7.1.87) => APH(3'')-I
030111	fig|470.11109.peg.33	30778	28991	-	hypothetical protein
030111	fig|470.11109.peg.34	31718	30861	-	AAA+ ATPase superfamily protein YifB/ComM, associated with DNA recombination
030231	fig|470.11110.peg.1	1	858	+	AAA+ ATPase superfamily protein YifB/ComM, associated with DNA recombination
030231	fig|470.11110.peg.2	941	2728	+	hypothetical protein
030231	fig|470.11110.peg.3	3069	3914	+	Aminoglycoside 3''-phosphotransferase (EC 2.7.1.87) => APH(3'')-I
030231	fig|470.11110.peg.4	3914	4750	+	Aminoglycoside 6-phosphotransferase (EC 2.7.1.72) => APH(6)-Ic/APH(6)-Id
030231	fig|470.11110.peg.5	4870	5094	+	hypothetical protein
030231	fig|470.11110.peg.6	5305	6798	+	Mobile element protein IS91 family transposase
030231	fig|470.11110.peg.7	7113	6889	-	hypothetical protein
030231	fig|470.11110.peg.8	7333	7163	-	TniB NTP-binding protein
030231	fig|470.11110.peg.9	9248	7338	-	TniA putative transposase
030231	fig|470.11110.peg.10	9959	9249	-	FIGfam050825
030231	fig|470.11110.repeat.1	9862	10114	+	repeat region
030231	fig|470.11110.peg.11	10084	10206	+	hypothetical protein
030231	fig|470.11110.peg.12	10215	10556	+	hypothetical protein
030231	fig|470.11110.peg.13	10950	10594	-	hypothetical protein
030231	fig|470.11110.peg.14	11313	10996	-	hypothetical protein
030231	fig|470.11110.peg.15	12452	11520	-	Site-specific tyrosine recombinase XerC
030231	fig|470.11110.peg.16	12541	12780	+	hypothetical protein
030231	fig|470.11110.peg.17	12781	14283	+	Predicted kinase
030231	fig|470.11110.peg.18	14368	15531	+	FinQ
030231	fig|470.11110.peg.19	15552	16133	+	hypothetical protein
030231	fig|470.11110.peg.20	16417	16821	+	Transcriptional regulator, ArsR family
030231	fig|470.11110.peg.21	17422	16799	-	Tetracycline resistance regulatory protein TetR
030231	fig|470.11110.peg.22	17504	18721	+	Tetracycline resistance, MFS efflux pump => Tet(B)
030231	fig|470.11110.peg.23	18804	20600	+	hypothetical protein
030231	fig|470.11110.peg.24	20895	22382	+	Sulfate permease
030231	fig|470.11110.peg.25	22395	23246	+	UspA-related nucleotide-binding protein
030231	fig|470.11110.peg.26	23314	23613	+	hypothetical protein
030231	fig|470.11110.peg.27	23686	24057	+	hypothetical protein
030231	fig|470.11110.peg.28	24166	24285	+	hypothetical protein
030231	fig|470.11110.peg.29	25070	24432	-	TniB NTP-binding protein
030231	fig|470.11110.peg.30	26985	25075	-	TniA putative transposase
030231	fig|470.11110.peg.31	27681	26986	-	FIGfam050825
030231	fig|470.11110.repeat.2	27584	27836	+	repeat region
030231	fig|470.11110.peg.32	27963	28106	+	Transcriptional regulator, ArsR family
030231	fig|470.11110.peg.33	28103	28465	+	hypothetical protein
030231	fig|470.11110.peg.34	29328	28462	-	Dihydropteroate synthase type-2 (EC 2.5.1.15) @ Sulfonamide resistance protein
030231	fig|470.11110.peg.35	29348	30043	+	AAA+ ATPase superfamily protein YifB/ComM, associated with DNA recombination
050111	fig|470.11111.peg.1	1	858	+	AAA+ ATPase superfamily protein YifB/ComM, associated with DNA recombination
050111	fig|470.11111.peg.2	941	2728	+	hypothetical protein
050111	fig|470.11111.peg.3	3069	3914	+	Aminoglycoside 3''-phosphotransferase (EC 2.7.1.87) => APH(3'')-I
050111	fig|470.11111.peg.4	3914	4750	+	Aminoglycoside 6-phosphotransferase (EC 2.7.1.72) => APH(6)-Ic/APH(6)-Id
050111	fig|470.11111.peg.5	4870	5094	+	hypothetical protein
050111	fig|470.11111.peg.6	5305	6798	+	Mobile element protein IS91 family transposase
050111	fig|470.11111.peg.7	6892	7440	+	Transcriptional regulator, ArsR family
050111	fig|470.11111.peg.8	8041	7418	-	Tetracycline resistance regulatory protein TetR
050111	fig|470.11111.peg.9	8123	9340	+	Tetracycline resistance, MFS efflux pump => Tet(B)
050111	fig|470.11111.peg.10	9423	11219	+	hypothetical protein
050111	fig|470.11111.peg.11	11514	13001	+	Sulfate permease
050111	fig|470.11111.peg.12	13014	13865	+	UspA-related nucleotide-binding protein
050111	fig|470.11111.peg.13	13933	14232	+	hypothetical protein
050111	fig|470.11111.peg.14	14305	14676	+	hypothetical protein
050111	fig|470.11111.peg.15	15689	15051	-	TniB NTP-binding protein
050111	fig|470.11111.peg.16	17604	15694	-	TniA putative transposase
050111	fig|470.11111.peg.17	18315	17605	-	FIGfam050825
050111	fig|470.11111.peg.18	18440	19120	+	AAA+ ATPase superfamily protein YifB/ComM, associated with DNA recombination
050211	fig|470.11112.peg.1	681	1	-	AAA+ ATPase superfamily protein YifB/ComM, associated with DNA recombination
050211	fig|470.11112.peg.2	806	1516	+	FIGfam050825
050211	fig|470.11112.peg.3	1517	3427	+	TniA putative transposase
050211	fig|470.11112.peg.4	3432	4070	+	TniB NTP-binding protein
050211	fig|470.11112.peg.5	4816	4445	-	hypothetical protein
050211	fig|470.11112.peg.6	5188	4889	-	hypothetical protein
050211	fig|470.11112.peg.7	6107	5256	-	UspA-related nucleotide-binding protein
050211	fig|470.11112.peg.8	7607	6120	-	Sulfate permease
050211	fig|470.11112.peg.9	9698	7902	-	hypothetical protein
050211	fig|470.11112.peg.10	10998	9781	-	Tetracycline resistance, MFS efflux pump => Tet(B)
050211	fig|470.11112.peg.11	11080	11703	+	Tetracycline resistance regulatory protein TetR
050211	fig|470.11112.peg.12	12085	11681	-	Transcriptional regulator, ArsR family
050211	fig|470.11112.peg.13	12257	12114	-	Transcriptional regulator, ArsR family
050211	fig|470.11112.peg.14	13816	12323	-	Mobile element protein IS91 family transposase
050211	fig|470.11112.peg.15	14251	14027	-	hypothetical protein
050211	fig|470.11112.peg.16	15207	14371	-	Aminoglycoside 6-phosphotransferase (EC 2.7.1.72) => APH(6)-Ic/APH(6)-Id
050211	fig|470.11112.peg.17	16052	15207	-	Aminoglycoside 3''-phosphotransferase (EC 2.7.1.87) => APH(3'')-I
050211	fig|470.11112.peg.18	18180	16393	-	hypothetical protein
050211	fig|470.11112.peg.19	19120	18263	-	AAA+ ATPase superfamily protein YifB/ComM, associated with DNA recombination
050411	fig|470.11113.peg.1	1	858	+	AAA+ ATPase superfamily protein YifB/ComM, associated with DNA recombination
050411	fig|470.11113.peg.2	941	2728	+	hypothetical protein
050411	fig|470.11113.peg.3	3069	3914	+	Aminoglycoside 3''-phosphotransferase (EC 2.7.1.87) => APH(3'')-I
050411	fig|470.11113.peg.4	3914	4750	+	Aminoglycoside 6-phosphotransferase (EC 2.7.1.72) => APH(6)-Ic/APH(6)-Id
050411	fig|470.11113.peg.5	4870	5094	+	hypothetical protein
050411	fig|470.11113.peg.6	5305	6798	+	Mobile element protein IS91 family transposase
050411	fig|470.11113.peg.7	7240	7893	+	Transcriptional regulator, ArsR family
050411	fig|470.11113.peg.8	8497	7871	-	Tetracycline resistance regulatory protein TetR
050411	fig|470.11113.peg.9	8558	9793	+	Tetracycline resistance, MFS efflux pump => Tet(B)
050411	fig|470.11113.peg.10	9876	11672	+	hypothetical protein
050411	fig|470.11113.peg.11	11967	13454	+	Sulfate permease
050411	fig|470.11113.peg.12	13467	14318	+	UspA-related nucleotide-binding protein
050411	fig|470.11113.peg.13	14395	14685	+	hypothetical protein
050411	fig|470.11113.peg.14	14758	15129	+	hypothetical protein
050411	fig|470.11113.peg.15	15238	15357	+	hypothetical protein
050411	fig|470.11113.peg.16	16949	15504	-	FIGfam110555
050411	fig|470.11113.peg.17	18042	16927	-	Mll9366 protein
050411	fig|470.11113.peg.18	18992	18072	-	TniB NTP-binding protein
050411	fig|470.11113.peg.19	20907	18997	-	TniA putative transposase
050411	fig|470.11113.peg.20	21513	20908	-	FIGfam050825
050411	fig|470.11113.peg.21	21693	22154	+	AAA+ ATPase superfamily protein YifB/ComM, associated with DNA recombination
050711	fig|470.11114.peg.1	1	858	+	AAA+ ATPase superfamily protein YifB/ComM, associated with DNA recombination
050711	fig|470.11114.peg.2	941	2728	+	hypothetical protein
050711	fig|470.11114.peg.3	3069	3914	+	Aminoglycoside 3''-phosphotransferase (EC 2.7.1.87) => APH(3'')-I
050711	fig|470.11114.peg.4	3914	4750	+	Aminoglycoside 6-phosphotransferase (EC 2.7.1.72) => APH(6)-Ic/APH(6)-Id
050711	fig|470.11114.peg.5	4870	5094	+	hypothetical protein
050711	fig|470.11114.peg.6	5305	6798	+	Mobile element protein IS91 family transposase
050711	fig|470.11114.peg.7	6892	7440	+	Transcriptional regulator, ArsR family
050711	fig|470.11114.peg.8	8041	7418	-	Tetracycline resistance regulatory protein TetR
050711	fig|470.11114.peg.9	8123	9340	+	Tetracycline resistance, MFS efflux pump => Tet(B)
050711	fig|470.11114.peg.10	9423	11219	+	hypothetical protein
050711	fig|470.11114.peg.11	11514	13001	+	Sulfate permease
050711	fig|470.11114.peg.12	13014	13865	+	UspA-related nucleotide-binding protein
050711	fig|470.11114.peg.13	13933	14232	+	hypothetical protein
050711	fig|470.11114.peg.14	14305	14676	+	hypothetical protein
050711	fig|470.11114.peg.15	15689	15051	-	TniB NTP-binding protein
050711	fig|470.11114.peg.16	17604	15694	-	TniA putative transposase
050711	fig|470.11114.peg.17	18315	17605	-	FIGfam050825
050711	fig|470.11114.peg.18	18440	19120	+	AAA+ ATPase superfamily protein YifB/ComM, associated with DNA recombination
051211	fig|470.11115.peg.1	1	858	+	AAA+ ATPase superfamily protein YifB/ComM, associated with DNA recombination
051211	fig|470.11115.peg.2	941	2728	+	hypothetical protein
051211	fig|470.11115.peg.3	3069	3914	+	Aminoglycoside 3''-phosphotransferase (EC 2.7.1.87) => APH(3'')-I
051211	fig|470.11115.peg.4	3914	4750	+	Aminoglycoside 6-phosphotransferase (EC 2.7.1.72) => APH(6)-Ic/APH(6)-Id
051211	fig|470.11115.peg.5	4870	5094	+	hypothetical protein
051211	fig|470.11115.peg.6	5305	6798	+	Mobile element protein IS91 family transposase
051211	fig|470.11115.peg.7	6892	7440	+	Transcriptional regulator, ArsR family
051211	fig|470.11115.peg.8	8041	7418	-	Tetracycline resistance regulatory protein TetR
051211	fig|470.11115.peg.9	8123	9340	+	Tetracycline resistance, MFS efflux pump => Tet(B)
051211	fig|470.11115.peg.10	9423	11219	+	hypothetical protein
051211	fig|470.11115.peg.11	11514	13001	+	Sulfate permease
051211	fig|470.11115.peg.12	13014	13865	+	UspA-related nucleotide-binding protein
051211	fig|470.11115.peg.13	13933	14232	+	hypothetical protein
051211	fig|470.11115.peg.14	14305	14676	+	hypothetical protein
051211	fig|470.11115.peg.15	15689	15051	-	TniB NTP-binding protein
051211	fig|470.11115.peg.16	17604	15694	-	TniA putative transposase
051211	fig|470.11115.peg.17	18315	17605	-	FIGfam050825
051211	fig|470.11115.peg.18	18440	19120	+	AAA+ ATPase superfamily protein YifB/ComM, associated with DNA recombination
080311	fig|470.11116.peg.1	681	1	-	AAA+ ATPase superfamily protein YifB/ComM, associated with DNA recombination
080311	fig|470.11116.peg.2	806	1516	+	FIGfam050825
080311	fig|470.11116.peg.3	1517	3427	+	TniA putative transposase
080311	fig|470.11116.peg.4	3432	4352	+	TniB NTP-binding protein
080311	fig|470.11116.peg.5	4382	5497	+	Mll9366 protein
080311	fig|470.11116.peg.6	5475	6920	+	FIGfam110555
080311	fig|470.11116.peg.7	7186	7067	-	hypothetical protein
080311	fig|470.11116.peg.8	7666	7295	-	hypothetical protein
080311	fig|470.11116.peg.9	8029	7739	-	hypothetical protein
080311	fig|470.11116.peg.10	8957	8106	-	UspA-related nucleotide-binding protein
080311	fig|470.11116.peg.11	10457	8970	-	Sulfate permease
080311	fig|470.11116.peg.12	12548	10752	-	hypothetical protein
080311	fig|470.11116.peg.13	13866	12631	-	Tetracycline resistance, MFS efflux pump => Tet(B)
080311	fig|470.11116.peg.14	13927	14553	+	Tetracycline resistance regulatory protein TetR
080311	fig|470.11116.peg.15	14935	14531	-	Transcriptional regulator, ArsR family
080311	fig|470.11116.peg.16	16666	15173	-	Mobile element protein IS91 family transposase
080311	fig|470.11116.peg.17	17101	16877	-	hypothetical protein
080311	fig|470.11116.peg.18	18057	17221	-	Aminoglycoside 6-phosphotransferase (EC 2.7.1.72) => APH(6)-Ic/APH(6)-Id
080311	fig|470.11116.peg.19	18902	18057	-	Aminoglycoside 3''-phosphotransferase (EC 2.7.1.87) => APH(3'')-I
080311	fig|470.11116.peg.20	21030	19243	-	hypothetical protein
080311	fig|470.11116.peg.21	21970	21113	-	AAA+ ATPase superfamily protein YifB/ComM, associated with DNA recombination
080411	fig|470.11117.peg.1	1	858	+	AAA+ ATPase superfamily protein YifB/ComM, associated with DNA recombination
080411	fig|470.11117.peg.2	941	2737	+	hypothetical protein
080411	fig|470.11117.peg.3	3032	4519	+	Sulfate permease
080411	fig|470.11117.peg.4	4532	5383	+	UspA-related nucleotide-binding protein
080411	fig|470.11117.peg.5	5460	5750	+	hypothetical protein
080411	fig|470.11117.peg.6	5823	6194	+	hypothetical protein
080411	fig|470.11117.peg.7	7207	6569	-	TniB NTP-binding protein
080411	fig|470.11117.peg.8	9122	7212	-	TniA putative transposase
080411	fig|470.11117.peg.9	9833	9123	-	FIGfam050825
080411	fig|470.11117.peg.10	9958	10638	+	AAA+ ATPase superfamily protein YifB/ComM, associated with DNA recombination
090311	fig|470.11119.peg.1	681	1	-	AAA+ ATPase superfamily protein YifB/ComM, associated with DNA recombination
090311	fig|470.11119.peg.2	1947	721	-	Tetracycline resistance, MFS efflux pump => Tet(B)
090311	fig|470.11119.peg.3	2029	2652	+	Tetracycline resistance regulatory protein TetR
090311	fig|470.11119.peg.4	3283	2630	-	Transcriptional regulator, ArsR family
090311	fig|470.11119.peg.5	3488	4183	+	FIGfam050825
090311	fig|470.11119.peg.6	4184	6094	+	TniA putative transposase
090311	fig|470.11119.peg.7	6099	7019	+	TniB NTP-binding protein
090311	fig|470.11119.peg.8	7049	8164	+	Mll9366 protein
090311	fig|470.11119.peg.9	8157	9587	+	FIGfam110555
090311	fig|470.11119.peg.10	9853	9734	-	hypothetical protein
090311	fig|470.11119.peg.11	10333	9962	-	hypothetical protein
090311	fig|470.11119.peg.12	10705	10406	-	hypothetical protein
090311	fig|470.11119.peg.13	11624	10773	-	UspA-related nucleotide-binding protein
090311	fig|470.11119.peg.14	13103	11637	-	Sulfate permease
090311	fig|470.11119.peg.15	14717	13224	-	Mobile element protein IS91 family transposase
090311	fig|470.11119.peg.16	15152	14928	-	hypothetical protein
090311	fig|470.11119.peg.17	16108	15272	-	Aminoglycoside 6-phosphotransferase (EC 2.7.1.72) => APH(6)-Ic/APH(6)-Id
090311	fig|470.11119.peg.18	16953	16108	-	Aminoglycoside 3''-phosphotransferase (EC 2.7.1.87) => APH(3'')-I
090311	fig|470.11119.peg.19	19081	17294	-	hypothetical protein
090311	fig|470.11119.peg.20	20021	19164	-	AAA+ ATPase superfamily protein YifB/ComM, associated with DNA recombination
090342	fig|470.11120.peg.1	681	1	-	AAA+ ATPase superfamily protein YifB/ComM, associated with DNA recombination
090342	fig|470.11120.peg.2	2884	1088	-	hypothetical protein
090342	fig|470.11120.peg.3	4184	2967	-	Tetracycline resistance, MFS efflux pump => Tet(B)
090342	fig|470.11120.peg.4	4266	4889	+	Tetracycline resistance regulatory protein TetR
090342	fig|470.11120.peg.5	5271	4867	-	Transcriptional regulator, ArsR family
090342	fig|470.11120.peg.6	5388	6203	+	Dihydropteroate synthase type-2 (EC 2.5.1.15) @ Sulfonamide resistance protein
090342	fig|470.11120.peg.7	6290	6592	+	Phosphoglucosamine mutase (EC 5.4.2.10)
090342	fig|470.11120.peg.8	6984	7694	+	FIGfam050825
090342	fig|470.11120.peg.9	7695	9605	+	TniA putative transposase
090342	fig|470.11120.peg.10	9610	10530	+	TniB NTP-binding protein
090342	fig|470.11120.peg.11	10560	11675	+	Mll9366 protein
090342	fig|470.11120.peg.12	11668	13098	+	FIGfam110555
090342	fig|470.11120.peg.13	13364	13245	-	hypothetical protein
090342	fig|470.11120.peg.14	13844	13473	-	hypothetical protein
090342	fig|470.11120.peg.15	14216	13917	-	hypothetical protein
090342	fig|470.11120.peg.16	15135	14284	-	UspA-related nucleotide-binding protein
090342	fig|470.11120.peg.17	16614	15148	-	Sulfate permease
090342	fig|470.11120.peg.18	18228	16735	-	Mobile element protein IS91 family transposase
090342	fig|470.11120.peg.19	18663	18439	-	hypothetical protein
090342	fig|470.11120.peg.20	19619	18783	-	Aminoglycoside 6-phosphotransferase (EC 2.7.1.72) => APH(6)-Ic/APH(6)-Id
090342	fig|470.11120.peg.21	20464	19619	-	Aminoglycoside 3''-phosphotransferase (EC 2.7.1.87) => APH(3'')-I
090342	fig|470.11120.peg.22	22592	20805	-	hypothetical protein
090342	fig|470.11120.peg.23	23532	22675	-	AAA+ ATPase superfamily protein YifB/ComM, associated with DNA recombination
090351	fig|470.11121.peg.1	1	858	+	AAA+ ATPase superfamily protein YifB/ComM, associated with DNA recombination
090351	fig|470.11121.peg.2	941	2728	+	hypothetical protein
090351	fig|470.11121.peg.3	3069	3914	+	Aminoglycoside 3''-phosphotransferase (EC 2.7.1.87) => APH(3'')-I
090351	fig|470.11121.peg.4	3914	4750	+	Aminoglycoside 6-phosphotransferase (EC 2.7.1.72) => APH(6)-Ic/APH(6)-Id
090351	fig|470.11121.peg.5	4870	5094	+	hypothetical protein
090351	fig|470.11121.peg.6	5305	6798	+	Mobile element protein IS91 family transposase
090351	fig|470.11121.peg.7	6864	8387	+	Sulfate permease
090351	fig|470.11121.peg.8	8400	9251	+	UspA-related nucleotide-binding protein
090351	fig|470.11121.peg.9	9319	9618	+	hypothetical protein
090351	fig|470.11121.peg.10	9691	10062	+	hypothetical protein
090351	fig|470.11121.peg.11	10171	10290	+	hypothetical protein
090351	fig|470.11121.peg.12	11867	10437	-	FIGfam110555
090351	fig|470.11121.peg.13	12975	11860	-	Mll9366 protein
090351	fig|470.11121.peg.14	13502	13005	-	TniB NTP-binding protein
090351	fig|470.11121.peg.15	14022	13495	-	TniB NTP-binding protein
090351	fig|470.11121.peg.16	15937	14027	-	TniA putative transposase
090351	fig|470.11121.peg.17	16681	15938	-	FIGfam050825
090351	fig|470.11121.peg.18	16838	17491	+	Transcriptional regulator, ArsR family
090351	fig|470.11121.peg.19	18092	17469	-	Tetracycline resistance regulatory protein TetR
090351	fig|470.11121.peg.20	18174	19391	+	Tetracycline resistance, MFS efflux pump => Tet(B)
090351	fig|470.11121.peg.21	19659	20120	+	AAA+ ATPase superfamily protein YifB/ComM, associated with DNA recombination
120211	fig|470.11122.peg.1	681	1	-	AAA+ ATPase superfamily protein YifB/ComM, associated with DNA recombination
120211	fig|470.11122.peg.2	806	1516	+	FIGfam050825
120211	fig|470.11122.peg.3	1517	3427	+	TniA putative transposase
120211	fig|470.11122.peg.4	3432	4070	+	TniB NTP-binding protein
120211	fig|470.11122.peg.5	4816	4445	-	hypothetical protein
120211	fig|470.11122.peg.6	5188	4889	-	hypothetical protein
120211	fig|470.11122.peg.7	6107	5256	-	UspA-related nucleotide-binding protein
120211	fig|470.11122.peg.8	7607	6120	-	Sulfate permease
120211	fig|470.11122.peg.9	9893	8097	-	hypothetical protein
120211	fig|470.11122.peg.10	11193	9976	-	Tetracycline resistance, MFS efflux pump => Tet(B)
120211	fig|470.11122.peg.11	11275	11898	+	Tetracycline resistance regulatory protein TetR
120211	fig|470.11122.peg.12	12280	11876	-	Transcriptional regulator, ArsR family
120211	fig|470.11122.peg.13	12452	12309	-	Transcriptional regulator, ArsR family
120211	fig|470.11122.peg.14	14011	12518	-	Mobile element protein IS91 family transposase
120211	fig|470.11122.peg.15	14446	14222	-	hypothetical protein
120211	fig|470.11122.peg.16	15402	14566	-	Aminoglycoside 6-phosphotransferase (EC 2.7.1.72) => APH(6)-Ic/APH(6)-Id
120211	fig|470.11122.peg.17	16247	15402	-	Aminoglycoside 3''-phosphotransferase (EC 2.7.1.87) => APH(3'')-I
120211	fig|470.11122.peg.18	18375	16588	-	hypothetical protein
120211	fig|470.11122.peg.19	19315	18458	-	AAA+ ATPase superfamily protein YifB/ComM, associated with DNA recombination
130411	fig|470.11123.peg.1	1	858	+	AAA+ ATPase superfamily protein YifB/ComM, associated with DNA recombination
130411	fig|470.11123.peg.2	941	2728	+	hypothetical protein
130411	fig|470.11123.peg.3	3069	3914	+	Aminoglycoside 3''-phosphotransferase (EC 2.7.1.87) => APH(3'')-I
130411	fig|470.11123.peg.4	3914	4750	+	Aminoglycoside 6-phosphotransferase (EC 2.7.1.72) => APH(6)-Ic/APH(6)-Id
130411	fig|470.11123.peg.5	4870	5094	+	hypothetical protein
130411	fig|470.11123.peg.6	5305	6798	+	Mobile element protein IS91 family transposase
130411	fig|470.11123.peg.7	6892	7440	+	Transcriptional regulator, ArsR family
130411	fig|470.11123.peg.8	8041	7418	-	Tetracycline resistance regulatory protein TetR
130411	fig|470.11123.peg.9	8123	9340	+	Tetracycline resistance, MFS efflux pump => Tet(B)
130411	fig|470.11123.peg.10	9423	11219	+	hypothetical protein
130411	fig|470.11123.peg.11	11514	13001	+	Sulfate permease
130411	fig|470.11123.peg.12	13014	13865	+	UspA-related nucleotide-binding protein
130411	fig|470.11123.peg.13	13933	14232	+	hypothetical protein
130411	fig|470.11123.peg.14	14305	14676	+	hypothetical protein
130411	fig|470.11123.peg.15	15689	15051	-	TniB NTP-binding protein
130411	fig|470.11123.peg.16	17604	15694	-	TniA putative transposase
130411	fig|470.11123.peg.17	18315	17605	-	FIGfam050825
130411	fig|470.11123.peg.18	18440	19120	+	AAA+ ATPase superfamily protein YifB/ComM, associated with DNA recombination
130711	fig|470.11124.peg.1	681	1	-	AAA+ ATPase superfamily protein YifB/ComM, associated with DNA recombination
130711	fig|470.11124.repeat.1	750	990	+	repeat region
130711	fig|470.11124.peg.2	777	1247	+	FIGfam050825
130711	fig|470.11124.peg.3	1248	3158	+	TniA putative transposase
130711	fig|470.11124.peg.4	3163	4083	+	TniB NTP-binding protein
130711	fig|470.11124.peg.5	4113	5228	+	Mll9366 protein
130711	fig|470.11124.peg.6	5221	6651	+	FIGfam110555
130711	fig|470.11124.peg.7	7397	7026	-	hypothetical protein
130711	fig|470.11124.peg.8	7769	7470	-	hypothetical protein
130711	fig|470.11124.peg.9	8688	7837	-	UspA-related nucleotide-binding protein
130711	fig|470.11124.peg.10	10188	8701	-	Sulfate permease
130711	fig|470.11124.peg.11	11793	10483	-	hypothetical protein
130711	fig|470.11124.peg.12	12118	12345	+	hypothetical protein
130711	fig|470.11124.peg.13	13583	14206	+	Tetracycline resistance regulatory protein TetR
130711	fig|470.11124.peg.14	14588	14184	-	Transcriptional regulator, ArsR family
130711	fig|470.11124.peg.15	14707	15522	+	Dihydropteroate synthase type-2 (EC 2.5.1.15) @ Sulfonamide resistance protein
130711	fig|470.11124.peg.16	15609	15911	+	Phosphoglucosamine mutase (EC 5.4.2.10)
130711	fig|470.11124.repeat.2	16148	16489	+	repeat region
130711	fig|470.11124.peg.17	16303	16539	+	FIGfam050825
130711	fig|470.11124.repeat.3	16501	16708	+	repeat region
130711	fig|470.11124.peg.18	17475	16894	-	hypothetical protein
130711	fig|470.11124.peg.19	18659	17496	-	FinQ
130711	fig|470.11124.peg.20	20246	18744	-	Predicted kinase
130711	fig|470.11124.peg.21	20486	20247	-	hypothetical protein
130711	fig|470.11124.peg.22	20575	21507	+	Site-specific tyrosine recombinase XerC
130711	fig|470.11124.peg.23	21714	22031	+	hypothetical protein
130711	fig|470.11124.peg.24	22077	22433	+	hypothetical protein
130711	fig|470.11124.peg.25	22487	22756	+	hypothetical protein
130711	fig|470.11124.peg.26	22943	22821	-	hypothetical protein
130711	fig|470.11124.repeat.4	22913	23254	+	repeat region
130711	fig|470.11124.peg.27	23068	23535	+	FIGfam050825
130711	fig|470.11124.repeat.5	23281	23521	+	repeat region
130711	fig|470.11124.peg.28	23766	25676	+	TniA putative transposase
130711	fig|470.11124.peg.29	25681	25851	+	TniB NTP-binding protein
130711	fig|470.11124.peg.30	27709	26216	-	Mobile element protein IS91 family transposase
130711	fig|470.11124.peg.31	28144	27920	-	hypothetical protein
130711	fig|470.11124.peg.32	29100	28264	-	Aminoglycoside 6-phosphotransferase (EC 2.7.1.72) => APH(6)-Ic/APH(6)-Id
130711	fig|470.11124.peg.33	29945	29100	-	Aminoglycoside 3''-phosphotransferase (EC 2.7.1.87) => APH(3'')-I
130711	fig|470.11124.peg.34	32073	30286	-	hypothetical protein
130711	fig|470.11124.repeat.6	31967	32174	+	repeat region
130711	fig|470.11124.peg.35	33013	32156	-	AAA+ ATPase superfamily protein YifB/ComM, associated with DNA recombination
130811	fig|470.11125.peg.1	1	858	+	AAA+ ATPase superfamily protein YifB/ComM, associated with DNA recombination
130811	fig|470.11125.peg.2	941	2728	+	hypothetical protein
130811	fig|470.11125.peg.3	3069	3914	+	Aminoglycoside 3''-phosphotransferase (EC 2.7.1.87) => APH(3'')-I
130811	fig|470.11125.peg.4	3914	4750	+	Aminoglycoside 6-phosphotransferase (EC 2.7.1.72) => APH(6)-Ic/APH(6)-Id
130811	fig|470.11125.peg.5	4870	5094	+	hypothetical protein
130811	fig|470.11125.peg.6	5305	6798	+	Mobile element protein IS91 family transposase
130811	fig|470.11125.peg.7	7302	6889	-	FIGfam050825
130811	fig|470.11125.peg.8	7996	7694	-	Phosphoglucosamine mutase (EC 5.4.2.10)
130811	fig|470.11125.peg.9	8898	8083	-	Dihydropteroate synthase type-2 (EC 2.5.1.15) @ Sulfonamide resistance protein
130811	fig|470.11125.peg.10	9017	9421	+	Transcriptional regulator, ArsR family
130811	fig|470.11125.peg.11	10022	9399	-	Tetracycline resistance regulatory protein TetR
130811	fig|470.11125.peg.12	10104	11321	+	Tetracycline resistance, MFS efflux pump => Tet(B)
130811	fig|470.11125.peg.13	11589	12050	+	AAA+ ATPase superfamily protein YifB/ComM, associated with DNA recombination
130911	fig|470.11126.peg.1	1	858	+	AAA+ ATPase superfamily protein YifB/ComM, associated with DNA recombination
130911	fig|470.11126.peg.2	941	2728	+	hypothetical protein
130911	fig|470.11126.peg.3	3069	3914	+	Aminoglycoside 3''-phosphotransferase (EC 2.7.1.87) => APH(3'')-I
130911	fig|470.11126.peg.4	3914	4750	+	Aminoglycoside 6-phosphotransferase (EC 2.7.1.72) => APH(6)-Ic/APH(6)-Id
130911	fig|470.11126.peg.5	4870	5094	+	hypothetical protein
130911	fig|470.11126.peg.6	5305	6798	+	Mobile element protein IS91 family transposase
130911	fig|470.11126.peg.7	6892	7440	+	Transcriptional regulator, ArsR family
130911	fig|470.11126.peg.8	8041	7418	-	Tetracycline resistance regulatory protein TetR
130911	fig|470.11126.peg.9	8123	9340	+	Tetracycline resistance, MFS efflux pump => Tet(B)
130911	fig|470.11126.peg.10	9423	11219	+	hypothetical protein
130911	fig|470.11126.peg.11	11514	13001	+	Sulfate permease
130911	fig|470.11126.peg.12	13014	13865	+	UspA-related nucleotide-binding protein
130911	fig|470.11126.peg.13	13933	14232	+	hypothetical protein
130911	fig|470.11126.peg.14	14305	14676	+	hypothetical protein
130911	fig|470.11126.peg.15	15689	15051	-	TniB NTP-binding protein
130911	fig|470.11126.peg.16	17604	15694	-	TniA putative transposase
130911	fig|470.11126.peg.17	18315	17605	-	FIGfam050825
130911	fig|470.11126.peg.18	18440	19120	+	AAA+ ATPase superfamily protein YifB/ComM, associated with DNA recombination
131111	fig|470.11127.peg.1	1	858	+	AAA+ ATPase superfamily protein YifB/ComM, associated with DNA recombination
131111	fig|470.11127.peg.2	941	2728	+	hypothetical protein
131111	fig|470.11127.peg.3	3069	3914	+	Aminoglycoside 3''-phosphotransferase (EC 2.7.1.87) => APH(3'')-I
131111	fig|470.11127.peg.4	3914	4750	+	Aminoglycoside 6-phosphotransferase (EC 2.7.1.72) => APH(6)-Ic/APH(6)-Id
131111	fig|470.11127.peg.5	4870	5094	+	hypothetical protein
131111	fig|470.11127.peg.6	5305	6798	+	Mobile element protein IS91 family transposase
131111	fig|470.11127.peg.7	6892	7440	+	Transcriptional regulator, ArsR family
131111	fig|470.11127.peg.8	8041	7418	-	Tetracycline resistance regulatory protein TetR
131111	fig|470.11127.peg.9	8123	9340	+	Tetracycline resistance, MFS efflux pump => Tet(B)
131111	fig|470.11127.peg.10	9423	11219	+	hypothetical protein
131111	fig|470.11127.peg.11	11514	13001	+	Sulfate permease
131111	fig|470.11127.peg.12	13014	13865	+	UspA-related nucleotide-binding protein
131111	fig|470.11127.peg.13	13933	14232	+	hypothetical protein
131111	fig|470.11127.peg.14	14305	14676	+	hypothetical protein
131111	fig|470.11127.peg.15	15689	15051	-	TniB NTP-binding protein
131111	fig|470.11127.peg.16	17604	15694	-	TniA putative transposase
131111	fig|470.11127.peg.17	18315	17605	-	FIGfam050825
131111	fig|470.11127.peg.18	18440	19120	+	AAA+ ATPase superfamily protein YifB/ComM, associated with DNA recombination
131211	fig|470.11128.peg.1	681	1	-	AAA+ ATPase superfamily protein YifB/ComM, associated with DNA recombination
131211	fig|470.11128.peg.2	806	1516	+	FIGfam050825
131211	fig|470.11128.peg.3	1517	3427	+	TniA putative transposase
131211	fig|470.11128.peg.4	3432	4070	+	TniB NTP-binding protein
131211	fig|470.11128.peg.5	4816	4445	-	hypothetical protein
131211	fig|470.11128.peg.6	5188	4889	-	hypothetical protein
131211	fig|470.11128.peg.7	6107	5256	-	UspA-related nucleotide-binding protein
131211	fig|470.11128.peg.8	7607	6120	-	Sulfate permease
131211	fig|470.11128.peg.9	9698	7902	-	hypothetical protein
131211	fig|470.11128.peg.10	10998	9781	-	Tetracycline resistance, MFS efflux pump => Tet(B)
131211	fig|470.11128.peg.11	11080	11703	+	Tetracycline resistance regulatory protein TetR
131211	fig|470.11128.peg.12	12085	11681	-	Transcriptional regulator, ArsR family
131211	fig|470.11128.peg.13	12257	12114	-	Transcriptional regulator, ArsR family
131211	fig|470.11128.peg.14	13816	12323	-	Mobile element protein IS91 family transposase
131211	fig|470.11128.peg.15	14251	14027	-	hypothetical protein
131211	fig|470.11128.peg.16	15207	14371	-	Aminoglycoside 6-phosphotransferase (EC 2.7.1.72) => APH(6)-Ic/APH(6)-Id
131211	fig|470.11128.peg.17	16052	15207	-	Aminoglycoside 3''-phosphotransferase (EC 2.7.1.87) => APH(3'')-I
131211	fig|470.11128.peg.18	18180	16393	-	hypothetical protein
131211	fig|470.11128.peg.19	19120	18263	-	AAA+ ATPase superfamily protein YifB/ComM, associated with DNA recombination

## Sheet: BSI
Isolate ID	Feature ID	Start	Stop	Strand	Function
160058	fig|470.11129.peg.1	681	1	-	AAA+ ATPase superfamily protein YifB/ComM, associated with DNA recombination
160058	fig|470.11129.peg.2	2884	1088	-	hypothetical protein
160058	fig|470.11129.peg.3	4202	2967	-	Tetracycline resistance, MFS efflux pump => Tet(B)
160058	fig|470.11129.peg.4	4263	4889	+	Tetracycline resistance regulatory protein TetR
160058	fig|470.11129.peg.5	5520	4867	-	Transcriptional regulator, ArsR family
160058	fig|470.11129.repeat.1	5570	5911	+	repeat region
160058	fig|470.11129.peg.6	5725	6072	+	FIGfam050825
160058	fig|470.11129.peg.7	6688	6107	-	hypothetical protein
160058	fig|470.11129.peg.8	7872	6709	-	FinQ
160058	fig|470.11129.peg.9	9459	7957	-	Predicted kinase
160058	fig|470.11129.peg.10	9699	9460	-	hypothetical protein
160058	fig|470.11129.peg.11	9788	10720	+	Site-specific tyrosine recombinase XerC
160058	fig|470.11129.peg.12	10894	11244	+	hypothetical protein
160058	fig|470.11129.peg.13	11290	11646	+	hypothetical protein
160058	fig|470.11129.peg.14	12025	11684	-	hypothetical protein
160058	fig|470.11129.peg.15	12156	12034	-	hypothetical protein
160058	fig|470.11129.repeat.2	12126	12467	+	repeat region
160058	fig|470.11129.peg.16	12281	12748	+	FIGfam050825
160058	fig|470.11129.peg.17	12979	14889	+	TniA putative transposase
160058	fig|470.11129.peg.18	14894	15064	+	TniB NTP-binding protein
160058	fig|470.11129.peg.19	16922	15429	-	Mobile element protein IS91 family transposase
160058	fig|470.11129.peg.20	18313	17477	-	Aminoglycoside 6-phosphotransferase (EC 2.7.1.72) => APH(6)-Ic/APH(6)-Id
160058	fig|470.11129.peg.21	19158	18313	-	Aminoglycoside 3''-phosphotransferase (EC 2.7.1.87) => APH(3'')-I
160058	fig|470.11129.peg.22	21286	19499	-	hypothetical protein
160058	fig|470.11129.peg.23	22226	21369	-	AAA+ ATPase superfamily protein YifB/ComM, associated with DNA recombination
161381	fig|470.11148.peg.1	1	858	+	AAA+ ATPase superfamily protein YifB/ComM, associated with DNA recombination
161381	fig|470.11148.peg.2	941	2728	+	hypothetical protein
161381	fig|470.11148.peg.3	3069	3914	+	Aminoglycoside 3''-phosphotransferase (EC 2.7.1.87) => APH(3'')-I
161381	fig|470.11148.peg.4	3914	4750	+	Aminoglycoside 6-phosphotransferase (EC 2.7.1.72) => APH(6)-Ic/APH(6)-Id
161381	fig|470.11148.peg.5	4870	5094	+	hypothetical protein
161381	fig|470.11148.peg.6	5305	6798	+	Mobile element protein IS91 family transposase
161381	fig|470.11148.peg.7	6864	8387	+	Sulfate permease
161381	fig|470.11148.peg.8	8400	9251	+	UspA-related nucleotide-binding protein
161381	fig|470.11148.peg.9	9319	9618	+	hypothetical protein
161381	fig|470.11148.peg.10	9691	10062	+	hypothetical protein
161381	fig|470.11148.peg.11	10171	10290	+	hypothetical protein
161381	fig|470.11148.peg.12	11075	10437	-	TniB NTP-binding protein
161381	fig|470.11148.peg.13	12978	11080	-	TniA putative transposase
161381	fig|470.11148.peg.14	13689	12979	-	FIGfam050825
161381	fig|470.11148.peg.15	14383	14081	-	Phosphoglucosamine mutase (EC 5.4.2.10)
161381	fig|470.11148.peg.16	15336	14470	-	Dihydropteroate synthase type-2 (EC 2.5.1.15) @ Sulfonamide resistance protein
161381	fig|470.11148.peg.17	15403	15807	+	Transcriptional regulator, ArsR family
161381	fig|470.11148.peg.18	16408	15785	-	Tetracycline resistance regulatory protein TetR
161381	fig|470.11148.peg.19	16490	17707	+	Tetracycline resistance, MFS efflux pump => Tet(B)
161381	fig|470.11148.peg.20	17975	18436	+	AAA+ ATPase superfamily protein YifB/ComM, associated with DNA recombination
161600	fig|470.11149.peg.1	681	1	-	AAA+ ATPase superfamily protein YifB/ComM, associated with DNA recombination
161600	fig|470.11149.peg.2	806	1516	+	FIGfam050825
161600	fig|470.11149.peg.3	1517	3427	+	TniA putative transposase
161600	fig|470.11149.peg.4	3432	4352	+	TniB NTP-binding protein
161600	fig|470.11149.peg.5	4382	5497	+	Mll9366 protein
161600	fig|470.11149.peg.6	5475	6920	+	FIGfam110555
161600	fig|470.11149.peg.7	7666	7295	-	hypothetical protein
161600	fig|470.11149.peg.8	8029	7739	-	hypothetical protein
161600	fig|470.11149.peg.9	8957	8106	-	UspA-related nucleotide-binding protein
161600	fig|470.11149.peg.10	10457	8970	-	Sulfate permease
161600	fig|470.11149.peg.11	12548	10752	-	hypothetical protein
161600	fig|470.11149.peg.12	13488	12631	-	AAA+ ATPase superfamily protein YifB/ComM, associated with DNA recombination
161636	fig|470.11150.peg.1	681	1	-	AAA+ ATPase superfamily protein YifB/ComM, associated with DNA recombination
161636	fig|470.11150.peg.2	769	1584	+	Dihydropteroate synthase type-2 (EC 2.5.1.15) @ Sulfonamide resistance protein
161636	fig|470.11150.peg.3	1671	1973	+	Phosphoglucosamine mutase (EC 5.4.2.10)
161636	fig|470.11150.repeat.1	2210	2818	+	repeat region
161636	fig|470.11150.peg.4	2365	2838	+	FIGfam050825
161636	fig|470.11150.peg.5	3668	3087	-	hypothetical protein
161636	fig|470.11150.peg.6	4852	3689	-	FinQ
161636	fig|470.11150.peg.7	6439	4937	-	Predicted kinase
161636	fig|470.11150.peg.8	6679	6440	-	hypothetical protein
161636	fig|470.11150.peg.9	6768	6992	+	Site-specific tyrosine recombinase XerC
161636	fig|470.11150.peg.10	7269	7090	-	hypothetical protein
161636	fig|470.11150.peg.11	7316	7699	+	Site-specific tyrosine recombinase XerC
161636	fig|470.11150.peg.12	7873	8223	+	hypothetical protein
161636	fig|470.11150.peg.13	8269	8625	+	hypothetical protein
161636	fig|470.11150.peg.14	9004	8663	-	hypothetical protein
161636	fig|470.11150.peg.15	9135	9013	-	hypothetical protein
161636	fig|470.11150.repeat.2	9105	9713	+	repeat region
161636	fig|470.11150.peg.16	9260	9751	+	FIGfam050825
161636	fig|470.11150.peg.17	9937	10146	+	TniA putative transposase
161636	fig|470.11150.peg.18	10332	12242	+	TniA putative transposase
161636	fig|470.11150.peg.19	12247	12885	+	TniB NTP-binding protein
161636	fig|470.11150.peg.20	13631	13260	-	hypothetical protein
161636	fig|470.11150.peg.21	13994	13704	-	hypothetical protein
161636	fig|470.11150.peg.22	14553	14071	-	UspA-related nucleotide-binding protein
161636	fig|470.11150.peg.23	14935	14546	-	Sulfate permease
161636	fig|470.11150.peg.24	17026	15230	-	hypothetical protein
161636	fig|470.11150.peg.25	17966	17109	-	AAA+ ATPase superfamily protein YifB/ComM, associated with DNA recombination
162456	fig|470.11151.peg.1	681	1	-	AAA+ ATPase superfamily protein YifB/ComM, associated with DNA recombination
162456	fig|470.11151.peg.2	768	1583	+	Dihydropteroate synthase type-2 (EC 2.5.1.15) @ Sulfonamide resistance protein
162456	fig|470.11151.peg.3	1670	1972	+	Phosphoglucosamine mutase (EC 5.4.2.10)
162456	fig|470.11151.peg.4	2316	3074	+	FIGfam050825
162456	fig|470.11151.peg.5	3075	4973	+	TniA putative transposase
162456	fig|470.11151.peg.6	4978	5616	+	TniB NTP-binding protein
162456	fig|470.11151.peg.7	5882	5763	-	hypothetical protein
162456	fig|470.11151.peg.8	6362	5991	-	hypothetical protein
162456	fig|470.11151.peg.9	6734	6435	-	hypothetical protein
162456	fig|470.11151.peg.10	7653	6802	-	UspA-related nucleotide-binding protein
162456	fig|470.11151.peg.11	9132	7666	-	Sulfate permease
162456	fig|470.11151.peg.12	10748	9255	-	Mobile element protein IS91 family transposase
162456	fig|470.11151.peg.13	11183	10959	-	hypothetical protein
162456	fig|470.11151.peg.14	12139	11303	-	Aminoglycoside 6-phosphotransferase (EC 2.7.1.72) => APH(6)-Ic/APH(6)-Id
162456	fig|470.11151.peg.15	12984	12139	-	Aminoglycoside 3''-phosphotransferase (EC 2.7.1.87) => APH(3'')-I
162456	fig|470.11151.peg.16	15112	13325	-	hypothetical protein
162456	fig|470.11151.peg.17	16052	15195	-	AAA+ ATPase superfamily protein YifB/ComM, associated with DNA recombination
162487	fig|470.11152.peg.1	681	1	-	AAA+ ATPase superfamily protein YifB/ComM, associated with DNA recombination
162487	fig|470.11152.peg.2	903	1613	+	FIGfam050825
162487	fig|470.11152.peg.3	1614	3524	+	TniA putative transposase
162487	fig|470.11152.peg.4	3529	4449	+	TniB NTP-binding protein
162487	fig|470.11152.peg.5	4479	5594	+	Mll9366 protein
162487	fig|470.11152.peg.6	5572	7017	+	FIGfam110555
162487	fig|470.11152.peg.7	7763	7392	-	hypothetical protein
162487	fig|470.11152.peg.8	8126	7836	-	hypothetical protein
162487	fig|470.11152.peg.9	9054	8203	-	UspA-related nucleotide-binding protein
162487	fig|470.11152.peg.10	10554	9067	-	Sulfate permease
162487	fig|470.11152.peg.11	12645	10849	-	hypothetical protein
162487	fig|470.11152.peg.12	13585	12728	-	AAA+ ATPase superfamily protein YifB/ComM, associated with DNA recombination
163001	fig|470.11153.peg.1	681	1	-	AAA+ ATPase superfamily protein YifB/ComM, associated with DNA recombination
163001	fig|470.11153.peg.2	768	1583	+	Dihydropteroate synthase type-2 (EC 2.5.1.15) @ Sulfonamide resistance protein
163001	fig|470.11153.peg.3	1670	1972	+	Phosphoglucosamine mutase (EC 5.4.2.10)
163001	fig|470.11153.peg.4	2316	3074	+	FIGfam050825
163001	fig|470.11153.peg.5	3075	4985	+	TniA putative transposase
163001	fig|470.11153.peg.6	4990	5910	+	TniB NTP-binding protein
163001	fig|470.11153.peg.7	5940	7055	+	Mll9366 protein
163001	fig|470.11153.peg.8	7048	8478	+	FIGfam110555
163001	fig|470.11153.peg.9	8744	8625	-	hypothetical protein
163001	fig|470.11153.peg.10	9224	8853	-	hypothetical protein
163001	fig|470.11153.peg.11	9596	9297	-	hypothetical protein
163001	fig|470.11153.peg.12	10515	9664	-	UspA-related nucleotide-binding protein
163001	fig|470.11153.peg.13	11994	10528	-	Sulfate permease
163001	fig|470.11153.peg.14	13610	12117	-	Mobile element protein IS91 family transposase
163001	fig|470.11153.peg.15	14045	13821	-	hypothetical protein
163001	fig|470.11153.peg.16	15001	14165	-	Aminoglycoside 6-phosphotransferase (EC 2.7.1.72) => APH(6)-Ic/APH(6)-Id
163001	fig|470.11153.peg.17	15846	15001	-	Aminoglycoside 3''-phosphotransferase (EC 2.7.1.87) => APH(3'')-I
163001	fig|470.11153.peg.18	17974	16187	-	hypothetical protein
163001	fig|470.11153.peg.19	18914	18057	-	AAA+ ATPase superfamily protein YifB/ComM, associated with DNA recombination
163561	fig|470.11154.peg.1	1	858	+	AAA+ ATPase superfamily protein YifB/ComM, associated with DNA recombination
163561	fig|470.11154.repeat.1	840	1000	+	repeat region
163561	fig|470.11154.peg.2	1530	916	-	FIGfam050825
163561	fig|470.11154.repeat.2	1012	1120	+	repeat region
163561	fig|470.11154.repeat.3	1166	1685	+	repeat region
163561	fig|470.11154.peg.3	1786	2127	+	hypothetical protein
163561	fig|470.11154.peg.4	2521	2165	-	hypothetical protein
163561	fig|470.11154.peg.5	2917	2567	-	hypothetical protein
163561	fig|470.11154.peg.6	4023	3091	-	Site-specific tyrosine recombinase XerC
163561	fig|470.11154.peg.7	4112	4351	+	hypothetical protein
163561	fig|470.11154.peg.8	4352	5854	+	Predicted kinase
163561	fig|470.11154.peg.9	5939	7102	+	FinQ
163561	fig|470.11154.peg.10	7123	7704	+	hypothetical protein
163561	fig|470.11154.repeat.4	7890	8050	+	repeat region
163561	fig|470.11154.peg.11	7991	9787	+	hypothetical protein
163561	fig|470.11154.peg.12	10082	10471	+	Sulfate permease
163561	fig|470.11154.peg.13	10464	10946	+	UspA-related nucleotide-binding protein
163561	fig|470.11154.peg.14	11023	11313	+	hypothetical protein
163561	fig|470.11154.peg.15	11386	11757	+	hypothetical protein
163561	fig|470.11154.peg.16	12770	12132	-	TniB NTP-binding protein
163561	fig|470.11154.peg.17	14694	12775	-	TniA putative transposase
163561	fig|470.11154.peg.18	15007	14837	-	TniB NTP-binding protein
163561	fig|470.11154.peg.19	16994	15012	-	TniA putative transposase
163561	fig|470.11154.repeat.5	17187	17295	+	repeat region
163561	fig|470.11154.peg.20	17671	17249	-	FIGfam050825
163561	fig|470.11154.repeat.6	17307	17826	+	repeat region
163561	fig|470.11154.peg.21	18365	18063	-	Phosphoglucosamine mutase (EC 5.4.2.10)
163561	fig|470.11154.peg.22	19318	18452	-	Dihydropteroate synthase type-2 (EC 2.5.1.15) @ Sulfonamide resistance protein
163561	fig|470.11154.peg.23	19338	20033	+	AAA+ ATPase superfamily protein YifB/ComM, associated with DNA recombination

## Sheet: UTI
Isolate ID	Feature ID	Start	Stop	Strand	Function
170340	fig|470.11155.peg.1	681	1	-	AAA+ ATPase superfamily protein YifB/ComM, associated with DNA recombination
170340	fig|470.11155.peg.2	769	1584	+	Dihydropteroate synthase type-2 (EC 2.5.1.15) @ Sulfonamide resistance protein
170340	fig|470.11155.peg.3	1671	1973	+	Phosphoglucosamine mutase (EC 5.4.2.10)
170340	fig|470.11155.repeat.1	2210	2818	+	repeat region
170340	fig|470.11155.peg.4	2365	2838	+	FIGfam050825
170340	fig|470.11155.peg.5	3668	3087	-	hypothetical protein
170340	fig|470.11155.peg.6	4852	3689	-	FinQ
170340	fig|470.11155.peg.7	6439	4937	-	Predicted kinase
170340	fig|470.11155.peg.8	6679	6440	-	hypothetical protein
170340	fig|470.11155.peg.9	6768	7700	+	Site-specific tyrosine recombinase XerC
170340	fig|470.11155.peg.10	7874	8224	+	hypothetical protein
170340	fig|470.11155.peg.11	8270	8626	+	hypothetical protein
170340	fig|470.11155.peg.12	9005	8664	-	hypothetical protein
170340	fig|470.11155.peg.13	9136	9014	-	hypothetical protein
170340	fig|470.11155.repeat.2	9106	9714	+	repeat region
170340	fig|470.11155.peg.14	9261	9752	+	FIGfam050825
170340	fig|470.11155.peg.15	10058	10342	+	TniA putative transposase
170340	fig|470.11155.peg.16	10343	10528	+	TniA putative transposase
170340	fig|470.11155.peg.17	10905	12644	+	TniA putative transposase
170340	fig|470.11155.peg.18	12649	12819	+	TniB NTP-binding protein
170340	fig|470.11155.peg.19	12962	14881	+	TniA putative transposase
170340	fig|470.11155.peg.20	14886	15806	+	TniB NTP-binding protein
170340	fig|470.11155.peg.21	15836	16951	+	Mll9366 protein
170340	fig|470.11155.peg.22	16929	18374	+	FIGfam110555
170340	fig|470.11155.peg.23	18640	18521	-	hypothetical protein
170340	fig|470.11155.peg.24	19120	18749	-	hypothetical protein
170340	fig|470.11155.peg.25	19483	19193	-	hypothetical protein
170340	fig|470.11155.peg.26	20042	19560	-	UspA-related nucleotide-binding protein
170340	fig|470.11155.peg.27	20424	20035	-	Sulfate permease
170340	fig|470.11155.peg.28	22515	20719	-	hypothetical protein
170340	fig|470.11155.peg.29	23455	22598	-	AAA+ ATPase superfamily protein YifB/ComM, associated with DNA recombination
170428	fig|470.11156.peg.1	681	1	-	AAA+ ATPase superfamily protein YifB/ComM, associated with DNA recombination
170428	fig|470.11156.peg.2	806	1516	+	FIGfam050825
170428	fig|470.11156.peg.3	1517	3427	+	TniA putative transposase
170428	fig|470.11156.peg.4	3432	4070	+	TniB NTP-binding protein
170428	fig|470.11156.peg.5	4816	4445	-	hypothetical protein
170428	fig|470.11156.peg.6	5188	4889	-	hypothetical protein
170428	fig|470.11156.peg.7	6107	5256	-	UspA-related nucleotide-binding protein
170428	fig|470.11156.peg.8	7607	6120	-	Sulfate permease
170428	fig|470.11156.peg.9	9698	7902	-	hypothetical protein
170428	fig|470.11156.peg.10	10998	9781	-	Tetracycline resistance, MFS efflux pump => Tet(B)
170428	fig|470.11156.peg.11	11080	11703	+	Tetracycline resistance regulatory protein TetR
170428	fig|470.11156.peg.12	12085	11681	-	Transcriptional regulator, ArsR family
170428	fig|470.11156.peg.13	12257	12114	-	Transcriptional regulator, ArsR family
170428	fig|470.11156.peg.14	13816	12323	-	Mobile element protein IS91 family transposase
170428	fig|470.11156.peg.15	14251	14027	-	hypothetical protein
170428	fig|470.11156.peg.16	15207	14371	-	Aminoglycoside 6-phosphotransferase (EC 2.7.1.72) => APH(6)-Ic/APH(6)-Id
170428	fig|470.11156.peg.17	16052	15207	-	Aminoglycoside 3''-phosphotransferase (EC 2.7.1.87) => APH(3'')-I
170428	fig|470.11156.peg.18	18180	16393	-	hypothetical protein
170428	fig|470.11156.peg.19	19120	18263	-	AAA+ ATPase superfamily protein YifB/ComM, associated with DNA recombination
170876	fig|470.11157.peg.1	1	927	+	AAA+ ATPase superfamily protein YifB/ComM, associated with DNA recombination
170876	fig|470.11157.peg.2	1222	983	-	hypothetical protein
170876	fig|470.11157.peg.3	1283	1774	+	hypothetical protein
170876	fig|470.11157.peg.4	2318	3022	+	Phage serine/threonine protein phosphatase NinI (EC 3.1.3.16)
170876	fig|470.11157.peg.5	3305	4411	+	Transcriptional regulator, XRE family
170876	fig|470.11157.peg.6	4889	5929	+	hypothetical protein
170876	fig|470.11157.peg.7	5926	7656	+	Sulfur carrier protein ThiS adenylyltransferase (EC 2.7.7.73)
170876	fig|470.11157.peg.8	7649	8149	+	hypothetical protein
170876	fig|470.11157.peg.9	8152	9753	+	hypothetical protein
170876	fig|470.11157.peg.10	9807	11612	+	hypothetical protein
170876	fig|470.11157.peg.11	12117	11725	-	Transcriptional regulator, MerR family
170876	fig|470.11157.peg.12	12188	13498	+	Co/Zn/Cd efflux system component
170876	fig|470.11157.peg.13	13510	13770	+	Ferrous iron transporter-associated protein FeoA
170876	fig|470.11157.peg.14	13760	15589	+	Ferrous iron transporter FeoB
170876	fig|470.11157.peg.15	16023	15661	-	CzcABC family efflux RND transporter, membrane fusion protein
170876	fig|470.11157.peg.16	19203	16057	-	Copper/silver efflux RND transporter, transmembrane protein CusA
170876	fig|470.11157.peg.17	20716	19217	-	Copper/silver efflux RND transporter, membrane fusion protein CusB
170876	fig|470.11157.peg.18	22020	20716	-	Copper/silver efflux RND transporter, outer membrane protein CusC
170876	fig|470.11157.peg.19	22561	22100	-	hypothetical protein
170876	fig|470.11157.peg.20	23527	22607	-	Copper resistance protein B
170876	fig|470.11157.peg.21	25484	23514	-	Multicopper oxidase
170876	fig|470.11157.peg.22	25949	25566	-	Copper resistance protein B
170876	fig|470.11157.peg.23	26065	26748	+	Copper-sensing two-component system response regulator CusR
170876	fig|470.11157.peg.24	26738	28111	+	Copper sensory histidine kinase CusS
170876	fig|470.11157.peg.25	30542	28185	-	Lead, cadmium, zinc and mercury transporting ATPase (EC 3.6.3.3) (EC 3.6.3.5); Copper-translocating P-type ATPase (EC 3.6.3.4)
170876	fig|470.11157.peg.26	30820	31200	+	Copper resistance protein CopC
170876	fig|470.11157.peg.27	31163	32149	+	Copper resistance protein CopD
170876	fig|470.11157.peg.28	32166	32426	+	hypothetical protein
170876	fig|470.11157.peg.29	33551	32553	-	FIGfam110555
170876	fig|470.11157.peg.30	35097	34012	-	Mll9366 protein
170876	fig|470.11157.peg.31	35965	35114	-	TniB NTP-binding protein
170876	fig|470.11157.peg.32	37851	35962	-	TniA putative transposase
170876	fig|470.11157.peg.33	38542	37853	-	FIGfam050825
170876	fig|470.11157.peg.34	38843	39304	+	AAA+ ATPase superfamily protein YifB/ComM, associated with DNA recombination
172286	fig|470.11158.peg.1	681	1	-	AAA+ ATPase superfamily protein YifB/ComM, associated with DNA recombination
172286	fig|470.11158.peg.2	806	1516	+	FIGfam050825
172286	fig|470.11158.peg.3	1517	3427	+	TniA putative transposase
172286	fig|470.11158.peg.4	3432	4352	+	TniB NTP-binding protein
172286	fig|470.11158.peg.5	4382	5497	+	Mll9366 protein
172286	fig|470.11158.peg.6	5475	6920	+	FIGfam110555
172286	fig|470.11158.peg.7	7186	7067	-	hypothetical protein
172286	fig|470.11158.peg.8	7666	7295	-	hypothetical protein
172286	fig|470.11158.peg.9	8029	7739	-	hypothetical protein
172286	fig|470.11158.peg.10	8957	8106	-	UspA-related nucleotide-binding protein
172286	fig|470.11158.peg.11	10457	8970	-	Sulfate permease
172286	fig|470.11158.peg.12	12548	10752	-	hypothetical protein
172286	fig|470.11158.peg.13	13866	12631	-	Tetracycline resistance, MFS efflux pump => Tet(B)
172286	fig|470.11158.peg.14	13927	14553	+	Tetracycline resistance regulatory protein TetR
172286	fig|470.11158.peg.15	14935	14531	-	Transcriptional regulator, ArsR family
172286	fig|470.11158.peg.16	16666	15173	-	Mobile element protein IS91 family transposase
172286	fig|470.11158.peg.17	17101	16877	-	hypothetical protein
172286	fig|470.11158.peg.18	18057	17221	-	Aminoglycoside 6-phosphotransferase (EC 2.7.1.72) => APH(6)-Ic/APH(6)-Id
172286	fig|470.11158.peg.19	18902	18057	-	Aminoglycoside 3''-phosphotransferase (EC 2.7.1.87) => APH(3'')-I
172286	fig|470.11158.peg.20	21030	19243	-	hypothetical protein
172286	fig|470.11158.peg.21	21970	21113	-	AAA+ ATPase superfamily protein YifB/ComM, associated with DNA recombination
172985	fig|470.11159.peg.1	681	1	-	AAA+ ATPase superfamily protein YifB/ComM, associated with DNA recombination
172985	fig|470.11159.peg.2	766	1581	+	Dihydropteroate synthase type-2 (EC 2.5.1.15) @ Sulfonamide resistance protein
172985	fig|470.11159.peg.3	1940	1578	-	hypothetical protein
172985	fig|470.11159.peg.4	2080	1937	-	Transcriptional regulator, ArsR family
172985	fig|470.11159.repeat.1	2207	2815	+	repeat region
172985	fig|470.11159.peg.5	2362	3072	+	FIGfam050825
172985	fig|470.11159.peg.6	3073	4983	+	TniA putative transposase
172985	fig|470.11159.peg.7	4988	5626	+	TniB NTP-binding protein
172985	fig|470.11159.peg.8	5892	5773	-	hypothetical protein
172985	fig|470.11159.peg.9	6372	6001	-	hypothetical protein
172985	fig|470.11159.peg.10	6744	6445	-	hypothetical protein
172985	fig|470.11159.peg.11	7663	6812	-	UspA-related nucleotide-binding protein
172985	fig|470.11159.peg.12	9163	7676	-	Sulfate permease
172985	fig|470.11159.peg.13	11254	9458	-	hypothetical protein
172985	fig|470.11159.peg.14	12603	11317	-	Tetracycline resistance, MFS efflux pump => Tet(B)
172985	fig|470.11159.peg.15	12733	13356	+	Tetracycline resistance regulatory protein TetR
172985	fig|470.11159.peg.16	13774	13334	-	Transcriptional regulator, ArsR family
172985	fig|470.11159.peg.17	14603	14022	-	hypothetical protein
172985	fig|470.11159.peg.18	15787	14624	-	FinQ
172985	fig|470.11159.peg.19	17374	15872	-	Predicted kinase
172985	fig|470.11159.peg.20	17614	17375	-	hypothetical protein
172985	fig|470.11159.peg.21	17703	18635	+	Site-specific tyrosine recombinase XerC
172985	fig|470.11159.peg.22	18767	19159	+	hypothetical protein
172985	fig|470.11159.peg.23	19205	19561	+	hypothetical protein
172985	fig|470.11159.peg.24	19940	19599	-	hypothetical protein
172985	fig|470.11159.peg.25	20071	19949	-	hypothetical protein
172985	fig|470.11159.repeat.2	20041	20649	+	repeat region
172985	fig|470.11159.peg.26	20196	20663	+	FIGfam050825
172985	fig|470.11159.peg.27	20894	22804	+	TniA putative transposase
172985	fig|470.11159.peg.28	22809	22979	+	TniB NTP-binding protein
172985	fig|470.11159.peg.29	24837	23344	-	Mobile element protein IS91 family transposase
172985	fig|470.11159.peg.30	25272	25048	-	hypothetical protein
172985	fig|470.11159.peg.31	26228	25392	-	Aminoglycoside 6-phosphotransferase (EC 2.7.1.72) => APH(6)-Ic/APH(6)-Id
172985	fig|470.11159.peg.32	27073	26228	-	Aminoglycoside 3''-phosphotransferase (EC 2.7.1.87) => APH(3'')-I
172985	fig|470.11159.peg.33	29201	27414	-	hypothetical protein
172985	fig|470.11159.peg.34	30141	29284	-	AAA+ ATPase superfamily protein YifB/ComM, associated with DNA recombination
173329	fig|470.11160.peg.1	1	858	+	AAA+ ATPase superfamily protein YifB/ComM, associated with DNA recombination
173329	fig|470.11160.peg.2	941	2728	+	hypothetical protein
173329	fig|470.11160.peg.3	3069	3914	+	Aminoglycoside 3''-phosphotransferase (EC 2.7.1.87) => APH(3'')-I
173329	fig|470.11160.peg.4	3914	4750	+	Aminoglycoside 6-phosphotransferase (EC 2.7.1.72) => APH(6)-Ic/APH(6)-Id
173329	fig|470.11160.peg.5	4870	5094	+	hypothetical protein
173329	fig|470.11160.peg.6	5305	6798	+	Mobile element protein IS91 family transposase
173329	fig|470.11160.peg.7	6892	7440	+	Transcriptional regulator, ArsR family
173329	fig|470.11160.peg.8	8041	7418	-	Tetracycline resistance regulatory protein TetR
173329	fig|470.11160.peg.9	8123	9340	+	Tetracycline resistance, MFS efflux pump => Tet(B)
173329	fig|470.11160.peg.10	9423	11219	+	hypothetical protein
173329	fig|470.11160.peg.11	11514	13001	+	Sulfate permease
173329	fig|470.11160.peg.12	13014	13865	+	UspA-related nucleotide-binding protein
173329	fig|470.11160.peg.13	13933	14232	+	hypothetical protein
173329	fig|470.11160.peg.14	14305	14676	+	hypothetical protein
173329	fig|470.11160.peg.15	15689	15051	-	TniB NTP-binding protein
173329	fig|470.11160.peg.16	17604	15694	-	TniA putative transposase
173329	fig|470.11160.peg.17	18315	17605	-	FIGfam050825
173329	fig|470.11160.peg.18	18440	19120	+	AAA+ ATPase superfamily protein YifB/ComM, associated with DNA recombination
173625	fig|470.11161.peg.1	681	1	-	AAA+ ATPase superfamily protein YifB/ComM, associated with DNA recombination
173625	fig|470.11161.peg.2	806	1516	+	FIGfam050825
173625	fig|470.11161.peg.3	1517	3427	+	TniA putative transposase
173625	fig|470.11161.peg.4	3432	4070	+	TniB NTP-binding protein
173625	fig|470.11161.peg.5	4816	4445	-	hypothetical protein
173625	fig|470.11161.peg.6	5188	4889	-	hypothetical protein
173625	fig|470.11161.peg.7	6107	5256	-	UspA-related nucleotide-binding protein
173625	fig|470.11161.peg.8	7607	6120	-	Sulfate permease
173625	fig|470.11161.peg.9	9698	7902	-	hypothetical protein
173625	fig|470.11161.peg.10	10998	9781	-	Tetracycline resistance, MFS efflux pump => Tet(B)
173625	fig|470.11161.peg.11	11080	11703	+	Tetracycline resistance regulatory protein TetR
173625	fig|470.11161.peg.12	12085	11681	-	Transcriptional regulator, ArsR family
173625	fig|470.11161.peg.13	12257	12114	-	Transcriptional regulator, ArsR family
173625	fig|470.11161.peg.14	13816	12323	-	Mobile element protein IS91 family transposase
173625	fig|470.11161.peg.15	14251	14027	-	hypothetical protein
173625	fig|470.11161.peg.16	15207	14371	-	Aminoglycoside 6-phosphotransferase (EC 2.7.1.72) => APH(6)-Ic/APH(6)-Id
173625	fig|470.11161.peg.17	16052	15207	-	Aminoglycoside 3''-phosphotransferase (EC 2.7.1.87) => APH(3'')-I
173625	fig|470.11161.peg.18	18180	16393	-	hypothetical protein
173625	fig|470.11161.peg.19	19120	18263	-	AAA+ ATPase superfamily protein YifB/ComM, associated with DNA recombination
173762	fig|470.11162.peg.1	462	1	-	AAA+ ATPase superfamily protein YifB/ComM, associated with DNA recombination
173762	fig|470.11162.peg.2	763	1458	+	FIGfam050825
173762	fig|470.11162.peg.3	1455	3344	+	hypothetical protein
173762	fig|470.11162.peg.4	3341	4192	+	TniB NTP-binding protein
173762	fig|470.11162.peg.5	4212	5303	+	hypothetical protein
173762	fig|470.11162.peg.6	5322	6755	+	FIGfam110555
173762	fig|470.11162.peg.7	7680	6763	-	Transcriptional activator protein LysR
173762	fig|470.11162.peg.8	7791	9086	+	L-ornithine 5-monooxygenase (EC 1.13.12.-), PvdA of pyoverdin biosynthesis @ Siderophore biosynthesis protein, monooxygenase
173762	fig|470.11162.peg.9	9086	10144	+	hypothetical protein
173762	fig|470.11162.peg.10	10153	12162	+	Methionyl-tRNA synthetase-related protein
173762	fig|470.11162.peg.11	12164	12631	+	hypothetical protein
173762	fig|470.11162.peg.12	12633	13265	+	hypothetical protein
173762	fig|470.11162.peg.13	15194	13365	-	hypothetical protein
173762	fig|470.11162.peg.14	15563	15405	-	hypothetical protein
173762	fig|470.11162.peg.15	16196	15594	-	hypothetical protein
173762	fig|470.11162.peg.16	16504	16223	-	hypothetical protein
173762	fig|470.11162.peg.17	17514	16516	-	High-affinity carbon uptake protein Hat/HatR
173762	fig|470.11162.peg.18	17897	17526	-	hypothetical protein
173762	fig|470.11162.peg.19	18436	17918	-	hypothetical protein
173762	fig|470.11162.peg.20	20315	18747	-	unknown, without homologous in databases
173762	fig|470.11162.peg.21	21288	20437	-	AAA+ ATPase superfamily protein YifB/ComM, associated with DNA recombination
