# Supplementary material for: Epidemiological and genomic characteristics of Acinetobacter baumannii from different infection sites using comparative genomics
Source: BMC Genomics. 2021 Jul 12;22:530. doi: 10.1186/s12864-021-07842-5 (PMC8272988; doi:10.1186/s12864-021-07842-5)
Supplement: Supplementary file 5 — Additional file 5: [file 12864_2021_7842_MOESM5_ESM.xlsx]

## Sheet: sheet1
Isolate ID	Accession number	Interpretation of carbapenem susceptibility results	Sequence type (ST)	CST	PMB	MEM	DOR	MIN	DOX	TGC	ATM	SUL	pmrA	pmrB	lpxA	lpxC	blaOXA-66	tetA	oprD	carO	adeR	adeS	Hospital	Date	Infection site
020111	JABJTO000000000	HR	195	1	0.5	128	64	8	64	2	128	64		V9I A122T I216T									Hunan People's Hospital	2013-11-24	Lung
020411	JABJTN000000000	HR	195	1	1	64	32	16	64	4	128	32		V9I A122T I216T									Hunan People's Hospital	Not available	Lung
030111	JABJTM000000000	MR	208	1	1	32	16	16	64	2	64	32		V9I I216T Q344P									Shanghai 10th People's Hospital	2014-01-03	Lung
030141	JABJTL000000000	MR	208	0.5	1	16	16	16	64	2	64	32		V9I I216T Q344P									Shanghai 10th People's Hospital	2014-01-09	Lung
030211	JABJTK000000000	MR	208	1	1	32	32	16	64	2	64	32		V9I I216T									Shanghai 10th People's Hospital	2014-02-28	Lung
030231	JABJTJ000000000	MR	208	0.5	1	32	32	16	64	2	64	32		V9I I216T Q344P									Shanghai 10th People's Hospital	2014-03-11	Lung
050111	JABJTI000000000	HR	208	1	0.5	128	128	16	64	2	64	64		V9I I216T Q344P									The Second Hospital of Jilin University	2013-10-09	Lung
050211	JABJTH000000000	HR	208	0.5	0.5	128	64	16	64	2	64	32		V9I I216T Q344P									The Second Hospital of Jilin University	2013-10-25	Lung
050411	JABJTG000000000	HR	218	1	1	64	64	16	64	2	64	32		V9I I216T									The Second Hospital of Jilin University	2013-12-05	Lung
050711	JABJTF000000000	HR	369	1	0.5	64	64	4	32	1	64	32		V9I I216T Q344P			F82L I129L						The Second Hospital of Jilin University	2013-12-26	Lung
051211	JABJTE000000000	HR	369	1	0.5	128	64	4	32	1	64	32		V9I I216T			F82L I129L						The Second Hospital of Jilin University	2014-03-07	Lung
070211	JABJTD000000000	HR	195	0.5	0.5	128	64	8	32	2	64	32		V9I A122T I216T Q344P									West China Hospital of Sichuan University	2014-01-07	Lung
070311	JABJTC000000000	HR	195	1	1	64	64	4	64	1	64	16		V9I A122T I216T Q344P									West China Hospital of Sichuan University	2014-04-02	Lung
070411	JABJTB000000000	HR	195	1	1	64	64	4	32	1	64	16		V9I A122T I216T Q344P									West China Hospital of Sichuan University	2014-04-22	Lung
080112	JABJTA000000000	HR	195	0.5	0.5	64	32	4	32	2	128	64		V9I A122T I216T Q344P									The First Hospital of Shanxi Medical University	2013-11-06	Lung
080311	JABJSZ000000000	S	208	0.5	0.5	1	0.5	4	64	1	64	8		V9I I216T Q344P									The First Hospital of Shanxi Medical University	2013-12-07	Lung
080411	JABJSY000000000	HR	191	0.5	0.5	128	64	4	32	1	32	32		V9I I216T									The First Hospital of Shanxi Medical University	2014-01-10	Lung
080511	JABJSX000000000	HR	195	1	0.5	32	32	4	32	2	64	32		V9I A122T I216T Q344P									The First Hospital of Shanxi Medical University	2014-01-21	Lung
080711	JABJSW000000000	HR	195	1	1	32	32	4	32	1	64	32		V9I A122T I216T Q344P				M1K					The First Hospital of Shanxi Medical University	2014-03-29	Lung
090211	JABJSV000000000	HR	195	1	0.5	128	64	8	32	1	64	32		V9I A122T I216T Q344P									Sir Run Run Shaw Hospital, College of Medicine, Zhejiang University	2014-03-27	Lung
090311	JABJSU000000000	HR	195	0.5	0.5	128	64	4	64	1	64	32		V9I A122T I216T									Sir Run Run Shaw Hospital, College of Medicine, Zhejiang University	2014-03-30	Lung
090342	JABJST000000000	HR	195	0.5	0.5	64	64	4	32	1	128	64		V9I A122T I216T Q344P									Sir Run Run Shaw Hospital, College of Medicine, Zhejiang University	2014-04-08	Lung
090351	JABJSS000000000	HR	195	0.5	0.25	128	64	4	32	1	64	32		V9I A122T I216T									Sir Run Run Shaw Hospital, College of Medicine, Zhejiang University	2014-04-15	Lung
120211	JABJSR000000000	HR	208	0.25	0.25	32	16	4	64	2	64	32		V9I I216T Q344P									Peking University Third Hospital	2014-05-13	Lung
130311	JABJSQ000000000	HR	195	0.5	0.25	32	32	4	32	1	64	32		V9I A122T I216T Q344P									The First Hospital of Jilin Hospital	2014-04-16	Lung
130411	JABJSP000000000	HR	208	0.5	0.5	128	128	16	64	2	64	64		V9I I216T Q344P									The First Hospital of Jilin University	2014-04-17	Lung
130711	JABJSO000000000	HR	218	0.5	0.5	64	32	16	64	2	64	32		V9I I216T									The First Hospital of Jilin University	2014-04-23	Lung
130811	JABJSN000000000	S	208	0.5	0.5	1	1	4	32	2	32	32		V9I I216T Q344P									The First Hospital of Jilin University	2014-04-22	Lung
130911	JABJSM000000000	HR	369	0.5	0.25	128	64	4	32	1	64	32		V9I I216T Q344P			F82L I129L						The First Hospital of Jilin University	2014-05-04	Lung
131111	JABJSL000000000	HR	208	0.5	0.5	128	128	8	64	2	64	64		V9I I216T Q344P									The First Hospital of Jilin University	2014-05-15	Lung
131211	JABJSK000000000	HR	208	0.5	0.5	128	128	16	64	4	128	64		V9I I216T									The First Hospital of Jilin University	2014-05-30	Lung
160058	JABJSJ000000000	HR	195	0.5	0.5	128	64	4	32	2	>256	32		V9I A122T I216T Q344P									Huashan Hospital, Fudan University	2016-01-07	Blood
160098	JABJSI000000000	HR	195	1	0.5	128	64	8	64	8	>256	16		V9I A122T I216T Q344P								I100N	Huashan Hospital, Fudan University	2016-01-15	Blood
160152	JABJSH000000000	HR	195	0.5	0.25	128	64	4	32	2	>256	32		V9I A122T I216T									Huashan Hospital, Fudan University	2016-01-24	Blood
161381	JABJSG000000000	HR	195	0.5	0.25	128	128	16	64	2	128	64		V9I A122T I216T Q344P									Huashan Hospital, Fudan University	2016-06-06	Blood
161382	JABJSF000000000	HR	195	0.25	0.25	32	32	8	64	2	64	16		V9I A122T I216T									Huashan Hospital, Fudan University	2016-06-06	Blood
161600	JABJSE000000000	S	373	0.5	0.5	≤0.25	≤0.25	≤0.06	≤0.13	0.25	16	1		V9I A146V I216T Q344P		D159N	V36E Q57H K107E D117N				V136A I120V V14I		Huashan Hospital, Fudan University	2016-06-29	Blood
161636	JABJSD000000000	MR	540	1	0.25	32	32	0.5	1	2	32	32		V9I I216T Q344P						G41V			Huashan Hospital, Fudan University	2016-07-01	Blood
161988	JABJSC000000000	HR	540	1	0.25	128	64	4	32	2	32	16		V9I I216T Q344P	M1K								Huashan Hospital, Fudan University	2016-08-06	Blood
162456	JABJSB000000000	HR	195	0.5	0.25	64	64	16	32	4	256	8		V9I A122T I216T Q344P									Huashan Hospital, Fudan University	2016-09-17	Blood
162487	JABJSA000000000	MR	191	1	0.25	16	16	8	64	2	64	16		V9I I216T Q344P									Huashan Hospital, Fudan University	2016-09-20	Blood
162912	JABJRZ000000000	S	2242	0.5	1	≤0.25	≤0.25	≤0.03	≤0.13	0.06	8	1		V9I K105N I216T Q344P			Q57H V101I		V84I				Huashan Hospital, Fudan University	2016-10-27	Blood
163001	JABJRY000000000	HR	195	0.5	1	128	64	4	32	2	64	64		V9I A122T I216T Q344P									Huashan Hospital, Fudan University	2016-11-06	Blood
163453	JABJRX000000000	HR	208	1	0.5	128	128	4	32	2	64	64		V9I I216T Q344P									Huashan Hospital, Fudan University	2016-12-15	Blood
163560	JABJRW000000000	MR	191	1	0.25	32	32	0.5	1	2	32	32		V9I I216T									Huashan Hospital, Fudan University	2016-12-28	Blood
163561	JABJRV000000000	HR	191	1	1	64	32	0.5	1	2	64	32		V9I I216T Q344P									Huashan Hospital, Fudan University	2016-12-28	Blood
163563	JABJRU000000000	HR	195	0.5	1	64	32	8	64	1	64	32		V9I A122T I216T									Huashan Hospital, Fudan University	2016-12-28	Blood
170340	JABJRT000000000	MR	191	1	0.25	16	32	0.5	0.5	2	32	16		V9I I216T Q344P									Huashan Hospital, Fudan University	2017-02-06	Urine
170428	JABJRS000000000	MR	208	0.5	0.5	16	32	4	64	2	64	16		V9I I216T Q344P									Huashan Hospital, Fudan University	2017-02-12	Urine
170714	JABJRR000000000	S	852	1	0.25	≤0.25	≤0.25	0.13	≤0.25	0.25	4	≤0.5	S119T	V9I I216T Q344P		H149Y	V36E		E232K				Huashan Hospital, Fudan University	2017-03-15	Urine
170876	JABJRQ000000000	S	new01	0.5	0.25	1	≤0.25	0.13	≤0.25	0.5	64	2		V9I I216T Q344P			T24S V36E D117N K146N			Q136Stop Q136P			Huashan Hospital, Fudan University	2017-03-31	Urine
171938	JABJRP000000000	S	2243	0.25	0.25	0.5	≤0.25	≤0.06	≤0.25	0.25	32	1	S119T	V9I I216T Q344P			A12T A31T V36E Q194L N225D				V14I		Huashan Hospital, Fudan University	2017-07-20	Urine
172188	JABJRO000000000	S	429	0.25	0.25	≤0.25	≤0.25	≤0.06	≤0.25	0.25	32	1		V9I I216T Q344P	H131Y		V36E K107Q N225D				V136A I120V		Huashan Hospital, Fudan University	2017-08-06	Urine
172286	JABJRN000000000	HR	540	1	0.25	64	64	4	32	2	32	32		V9I I216T									Huashan Hospital, Fudan University	2017-08-14	Urine
172315	JABJRM000000000	HR	761	0.5	0.25	64	256	2	16	8	64	256		V9I I216T Q344P			T24S V36E K146N K195E						Huashan Hospital, Fudan University	2017-08-16	Urine
172830	JABJRL000000000	S	2244	0.25	0.5	≤0.25	≤0.25	≤0.06	≤0.25	0.5	16	≤0.5	A39T	V9I I216T Q344P			V36E						Huashan Hospital, Fudan University	2017-09-28	Urine
172985	JABJRK000000000	MR	208	0.5	0.25	16	16	8	64	2	64	32		V9I I216T Q344P									Huashan Hospital, Fudan University	2017-10-11	Urine
173005	JABJRJ000000000	MR	208	0.5	0.25	16	16	8	64	2	64	16		V9I I216T Q344P									Huashan Hospital, Fudan University	2017-10-12	Urine
173011	JABJRI000000000	S	new02	0.25	0.25	≤0.25	≤0.25	0.13	≤0.25	0.25	32	1		V9I I216T Q344P		M115I	V36E K107Q K188N Q194P N225D					M355L I348V	Huashan Hospital, Fudan University	2017-10-12	Urine
173189	JABJRH000000000	HR	369	0.5	0.25	64	64	8	32	2	64	32		V9I A122T I216T Q344P									Huashan Hospital, Fudan University	2017-10-25	Urine
173329	JABJRG000000000	MR	369	0.5	0.25	32	32	8	64	2	256	32	R152C	V9I I216T Q344P									Huashan Hospital, Fudan University	2017-11-06	Urine
173625	JABJRF000000000	MR	369	0.5	0.25	32	32	16	64	2	256	32	R152C	V9I I216T Q344P									Huashan Hospital, Fudan University	2017-11-30	Urine
173762	JABJRE000000000	S	605	0.5	0.25	≤0.25	≤0.25	≤0.06	≤0.25	0.25	16	1	S119T	V9I I216T			T24S A25T V36E K146N N225D				H195Q		Huashan Hospital, Fudan University	2017-12-14	Urine
173876	JABJRD000000000	S	2245	0.5	0.5	≤0.25	≤0.25	≤0.06	≤0.25	0.25	8	1		V9I I216T Q344P		D287N	V36E V36I D105N K107Q K146N N225D		E232K		D3E		Huashan Hospital, Fudan University	2017-12-22	Urine
S susceptible (MICmeropenem≤8 mg/L); MR median resistant (MICmeropenem=16 or 32 mg/L); HR highly resistant (MICmeropenem≥64 mg/L); CST, colistin; PMB, polymyxin B; MEM, meropenem; DOR, doripenem; MIN, minocycline; DOX, doxycycline; TGC, tigecycline; ATM, aztreonam; SUL, sulbactam;
